# Supplementary material for: Closed Loop Experiment Manager (CLEM)—An Open and Inexpensive Solution for Multichannel Electrophysiological Recordings and Closed Loop Experiments
Source: Front Neurosci. 2017 Oct 18;11:579. doi: 10.3389/fnins.2017.00579 (PMC5651259; doi:10.3389/fnins.2017.00579)
Supplement: Supplementary file 1 [file DataSheet1.ZIP]

Archive with 4 entries (4 files):
- GlobalVar.h
- Code Reference.docx
- CPP_Template.cpp
- C_Template.c
